# Supplementary material for: Remodeling of Perineuronal Nets in the Striato-Cortical Axis in L-DOPA-Induced Dyskinesia Rat Model
Source: Int J Mol Sci. 2025 Dec 3;26(23):11726. doi: 10.3390/ijms262311726 (PMC12692598; doi:10.3390/ijms262311726)
Supplement: Supplementary file 1 [file ijms-26-11726-s001.zip]

Archive with 2 entries (2 files):
- supplemantary tables.pdf
- supplementary figures.pdf
